# Supplementary material for: OCA2 splice site variant in German Spitz dogs with oculocutaneous albinism
Source: PLoS One. 2017 Oct 3;12(10):e0185944. doi: 10.1371/journal.pone.0185944 (PMC5626509; doi:10.1371/journal.pone.0185944)
Supplement: S1 Table — (XLSX) [file pone.0185944.s001.xlsx]

## Sheet: Linkage
S1 Table. Critical intervals ≥ 1 Mb obtained by parametric linkage analysis including 3 cases and 5 unaffected family members (Merlin output). Coordinates refer to the CanFam 3.1 assembly.
Chromosome	Start (marker)b	Stop (marker)b	Start position	Stop position	Length in bp	Max LOD score	Remark
3	BICF2G630704384	BICF2S23649456	27732670	43757352	16024683	1.5785
4	BICF2P835930	BICF2P459697	48977151	70612223	21635073	0.2726
5		BICF2P531811	1	15638116	15638116	1.2764	linked interval begins with first marker on chromosome 5
8	BICF2S23142648	BICF2P427274	65985517	68800883	2815367	0.273
20	CHR20_28756550		28756550	58134100	29377551	1.5785	linked interval ends with last marker on chromosome 20
21	BICF2P916201	BICF2G630642696	37143123	45733169	8590047	1.5785
28	BICF2P1318392	BICF2P1130157	24290584	31521866	7231283	0.1375
28	BICF2G630264790		34747318	41182100	6434783	0.8426	linked interval ends with last marker on chromosome 28
34	BICF2S23721551	BICF2G630459452	19778169	25868147	6089979	0.9704
37	CHR37_7793399		7793399	30903000	23109602	1.5785	linked interval ends with last marker on chromosome 37
				Total	136946484
amodel: autosomal recessive, disease allele frequency = 0.5, full penetrance
breported are the first and last markers with a negative LOD score (alpha=0)
