# Supplementary material for: OCA2 splice site variant in German Spitz dogs with oculocutaneous albinism
Source: PLoS One. 2017 Oct 3;12(10):e0185944. doi: 10.1371/journal.pone.0185944 (PMC5626509; doi:10.1371/journal.pone.0185944)
Supplement: S2 Table — (XLSX) [file pone.0185944.s002.xlsx]

## Sheet: S2 Table
S2 Table. Homozygous intervals ≥ 1 Mb shared between 3 cases (plink output). Cooridnates refer to the CanFam 3.1 assembly.
Chromosome	Marker starta	Marker stopa	Start position	Stop position	Length in bp	Number of SNPs in interval
3	CHR3_28747944	CHR3_43731542	28747944	43731542	14983597	1235
9	BICF2G630835400	BICF2G630835964	32501959	33941937	1439977	152
26	BICF2G630195149		36337542	38964690	2627147	348	Homozygous interval ends with last marker on chromosome 26
				Total	19050721
areported are the first and last heterozygous markers.
