# Supplementary material for: OCA2 splice site variant in German Spitz dogs with oculocutaneous albinism
Source: PLoS One. 2017 Oct 3;12(10):e0185944. doi: 10.1371/journal.pone.0185944 (PMC5626509; doi:10.1371/journal.pone.0185944)
Supplement: S3 Table — (XLSX) [file pone.0185944.s003.xlsx]

## Sheet: Sheet1
S3 Table. Genotypes of control dogs.
Lab ID	Breed	Genomic genotype (CanFam3.1:Chr3:31,715,704A>C)
AC003	Australian Cattle Dog	A/A
AC007	Australian Cattle Dog	A/A
AC013	Australian Cattle Dog	A/A
AC022	Australian Cattle Dog	A/A
AC024	Australian Cattle Dog	A/A
AC033	Australian Cattle Dog	A/A
AC035	Australian Cattle Dog	A/A
AC045	Australian Cattle Dog	A/A
AI001	Akita Inu	A/A
AI002	Akita Inu	A/A
AI003	Akita Inu	A/A
AI004	Akita Inu	A/A
AI007	Akita Inu	A/A
AI008	Akita Inu	A/A
AI009	Akita Inu	A/A
AI011	Akita Inu	A/A
BN001	Boston Terrier	A/A
BN002	Boston Terrier	A/A
BN004	Boston Terrier	A/A
BN005	Boston Terrier	A/A
BN007	Boston Terrier	A/A
BN008	Boston Terrier	A/A
BN012	Boston Terrier	A/A
BN013	Boston Terrier	A/A
BO001	Barsoi	A/A
BO003	Barsoi	A/A
BO006	Barsoi	A/A
BO009	Barsoi	A/A
BO014	Barsoi	A/A
BO017	Barsoi	A/A
BO022	Barsoi	A/A
BO029	Barsoi	A/A
BS632	Bernese Mountain Dog	A/A
BS642	Bernese Mountain Dog	A/A
BS646	Bernese Mountain Dog	A/A
BS648	Bernese Mountain Dog	A/A
BS664	Bernese Mountain Dog	A/A
BS665	Bernese Mountain Dog	A/A
BS668	Bernese Mountain Dog	A/A
BS673	Bernese Mountain Dog	A/A
DD007	Great Dane	A/A
DD008	Great Dane	A/A
DD031	Great Dane	A/A
DD072	Great Dane	A/A
DD073	Great Dane	A/A
DD074	Great Dane	A/A
DS006	German Shepherd	A/A
DS015	German Shepherd	A/A
DS021	German Shepherd	A/A
DS027	German Shepherd	A/A
DS028	German Shepherd	A/A
DS037	German Shepherd	A/A
DW0593	German Spaniel	A/A
DW0770	German Spaniel	A/A
DW1763	German Spaniel	A/A
DW1771	German Spaniel	A/A
DW1792	German Spaniel	A/A
DW1804	German Spaniel	A/A
DW1813	German Spaniel	A/A
DW1816	German Spaniel	A/A
EN150	Entlebucher Mountain Dog	A/A
EN151	Entlebucher Mountain Dog	A/A
EN157	Entlebucher Mountain Dog	A/A
EN158	Entlebucher Mountain Dog	A/A
EN159	Entlebucher Mountain Dog	A/A
EN160	Entlebucher Mountain Dog	A/A
EN161	Entlebucher Mountain Dog	A/A
EN162	Entlebucher Mountain Dog	A/A
EU025	Eurasier	A/A
EU028	Eurasier	A/A
EU029	Eurasier	A/A
EU030	Eurasier	A/A
EU031	Eurasier	A/A
EU032	Eurasier	A/A
EU033	Eurasier	A/A
EU034	Eurasier	A/A
FB004	French Bulldog	A/A
FB005	French Bulldog	A/A
FB009	French Bulldog	A/A
FB014	French Bulldog	A/A
FB015	French Bulldog	A/A
FB016	French Bulldog	A/A
FB018	French Bulldog	A/A
FB039	French Bulldog	A/A
FR565	Flat Coated Retriever	A/A
FR595	Flat Coated Retriever	A/A
FR605	Flat Coated Retriever	A/A
FR612	Flat Coated Retriever	A/A
FR613	Flat Coated Retriever	A/A
FR614	Flat Coated Retriever	A/A
FR616	Flat Coated Retriever	A/A
FR619	Flat Coated Retriever	A/A
GD015	Groenendael	A/A
GD017	Groenendael	A/A
GD018	Groenendael	A/A
GD020	Groenendael	A/A
GD021	Groenendael	A/A
GD023	Groenendael	A/A
GD024	Groenendael	A/A
GD025	Groenendael	A/A
GS001	German Spitz (Giant Spitz)	A/A
GS002	German Spitz (Giant Spitz)	A/A
GS004	German Spitz (Giant Spitz)	A/A
GS010	German Spitz (Giant Spitz)	A/A
GS011	German Spitz (Giant Spitz)	A/A
GS013	German Spitz (Giant Spitz)	A/A
GS051	German Spitz (Giant Spitz)	A/A
GS071	German Spitz (Giant Spitz)	A/A
HW0259	Hovawart	A/A
HW0333	Hovawart	A/A
HW0740	Hovawart	A/A
HW0856	Hovawart	A/A
HW0947	Hovawart	A/A
HW1050	Hovawart	A/A
IT001	Irish Terrier	A/A
IT002	Irish Terrier	A/A
IT003	Irish Terrier	A/A
IT010	Irish Terrier	A/A
IT011	Irish Terrier	A/A
IT012	Irish Terrier	A/A
IT014	Irish Terrier	A/A
IW002	Italian Greyhound	A/A
IW004	Italian Greyhound	A/A
JR001	Jack Russell Terrier	A/A
JR002	Jack Russell Terrier	A/A
JR003	Jack Russell Terrier	A/A
JR014	Jack Russell Terrier	A/A
JR023	Jack Russell Terrier	A/A
JR030	Jack Russell Terrier	A/A
KF002	Kromfohrländer	A/A
KF004	Kromfohrländer	A/A
KF005	Kromfohrländer	A/A
KF006	Kromfohrländer	A/A
KF007	Kromfohrländer	A/A
KF008	Kromfohrländer	A/A
KF010	Kromfohrländer	A/A
KS021	German Spitz (Miniature Spitz)	A/A
KS035	German Spitz (Miniature Spitz)	A/A
KS068	German Spitz (Miniature Spitz)	A/A
KS081	German Spitz (Miniature Spitz)	A/A
KS088	German Spitz (Miniature Spitz)	A/A
KS091	German Spitz (Miniature Spitz)	A/A
KS094	German Spitz (Miniature Spitz)	A/A
LR589	Lagotto Romagnolo	A/A
LR591	Lagotto Romagnolo	A/A
LR592	Lagotto Romagnolo	A/A
LR595	Lagotto Romagnolo	A/A
LR596	Lagotto Romagnolo	A/A
LR603	Lagotto Romagnolo	A/A
LR604	Lagotto Romagnolo	A/A
NR002	Nova Scotia Duck Tolling Retriever	A/A
NR012	Nova Scotia Duck Tolling Retriever	A/A
NR014	Nova Scotia Duck Tolling Retriever	A/A
NR018	Nova Scotia Duck Tolling Retriever	A/A
NR020	Nova Scotia Duck Tolling Retriever	A/A
NR026	Nova Scotia Duck Tolling Retriever	A/A
NR032	Nova Scotia Duck Tolling Retriever	A/A
NR079	Nova Scotia Duck Tolling Retriever	A/A
RS001	Giant Schnauzer	A/A
RS003	Giant Schnauzer	A/A
RS004	Giant Schnauzer	A/A
RS005	Giant Schnauzer	A/A
RS006	Giant Schnauzer	A/A
RS012	Giant Schnauzer	A/A
RS013	Giant Schnauzer	A/A
RS019	Giant Schnauzer	A/A
TT003	Tibet Terrier	A/A
TT007	Tibet Terrier	A/A
TT014	Tibet Terrier	A/A
TT016	Tibet Terrier	A/A
TT017	Tibet Terrier	A/A
TT020	Tibet Terrier	A/A
TT021	Tibet Terrier	A/A
TT023	Tibet Terrier	A/A
ZS006	German Spitz (Pomeranian)	A/A
ZS007	German Spitz (Pomeranian)	A/A
ZS008	German Spitz (Pomeranian)	A/A
ZS080	German Spitz (Pomeranian)	A/A
ZS081	German Spitz (Pomeranian)	A/A
ZS090	German Spitz (Pomeranian)	A/A
ZS091	German Spitz (Pomeranian)	A/A
